# Supplementary material for: Synthesis and Spectroscopic and Luminescent Properties of Er, Yb and Lu Complexes with Cyano-Substituted Phthalocyanine Ligands
Source: Molecules. 2022 Jun 23;27(13):4050. doi: 10.3390/molecules27134050 (PMC9267990; doi:10.3390/molecules27134050)
Supplement: Supplementary file 1 [file molecules-27-04050-s001.zip]

Archive with 1 entries (1 files):
- molecules-1757940-supplementary.pdf
